# Supplementary material for: Identification of Resveratrol as Bioactive Compound of Propolis from Western Romania and Characterization of Phenolic Profile and Antioxidant Activity of Ethanolic Extracts
Source: Molecules. 2019 Sep 16;24(18):3368. doi: 10.3390/molecules24183368 (PMC6766919; doi:10.3390/molecules24183368)
Supplement: Supplementary file 1 [file molecules-24-03368-s001.zip]

Archive with 8 entries (8 files):
- P7.jpg
- P8.jpg
- P1.jpg
- P2.jpg
- P3.jpg
- P4.jpg
- P5.jpg
- P6.jpg
